# Supplementary material for: Effects of simulated drought on biological soil quality, microbial diversity and yields under long-term conventional and organic agriculture
Source: FEMS Microbiol Ecol. 2020 Oct 5;96(12):fiaa205. doi: 10.1093/femsec/fiaa205 (PMC7705324; doi:10.1093/femsec/fiaa205)
Supplement: fiaa205_Supplemental_Files [file fiaa205_supplemental_files.zip]

Archive with 2 entries (2 files):
- 20200920_Supplementary_RevisedVersion.docx
- Supporting_file_01.html
